# Supplementary material for: The relevance of the side-view in body image scales for public health: an example from two African populations
Source: BMC Public Health. 2015 Nov 24;15:1169. doi: 10.1186/s12889-015-2511-x (PMC4659201; doi:10.1186/s12889-015-2511-x)
Supplement: Additional file 1: Table S1. — Summary table of the models testing the relationship between bio-anthropometrics and front-views of men’s body shapes. Table provide the Pillai’s trace statistic and associated F-tests from multivariate analyses of variance (MANOVA) performed on the first eight principal components of the Principal Component Analysis (PCA) on Fourier coefficients (see main text for details). Analyses were performed using the function Manova from the R package car. (XLSX 11 kb) [file 12889_2015_2511_MOESM1_ESM.xlsx]

## Sheet: males front
Model	Covariate	Pillai value	df	Approximated F	Hypothesis df	Error df	P
Effect of BMI on front-view male body shape	Between leg angle	0.54869	1	10.486	8	69	<0.001
	Between arm angle	0.91532	1	93.224	8	69	<0.001
	Height	0.30249	1	3.74	8	69	0.001096
	Population	0.1393	1	1.396	8	69	0.213909
	BMI	0.76835	1	28.608	8	69	<0.001
Effect of fatness on front-view male body shape	Between leg angle	0.52425	1	9.504	8	69	<0.001
	Between arm angle	0.91504	1	92.892	8	69	<0.001
	Height	0.11547	1	1.126	8	69	0.357139
	Population	0.25246	1	2.913	8	69	0.007367
	fatness	0.50605	1	8.836	8	69	<0.001
Effect of corpulence on front-view male body shape	Between leg angle	0.52084	1	9.375	8	69	<0.001
	Between arm angle	0.91498	1	92.824	8	69	<0.001
	Height	0.15151	1	1.54	8	69	0.159576
	Population	0.26241	1	3.068	8	69	0.005142
	corpulence	0.63154	1	14.783	8	69	<0.001
Effect of ectomorphy on front-view male body shape	Between leg angle	0.55247	1	10.648	8	69	<0.001
	Between arm angle	0.91512	1	92.992	8	69	<0.001
	Height	0.06367	1	0.586	8	69	0.7857
	Population	0.09475	1	0.903	8	69	0.5194
	ectomorphy	0.674	1	17.832	8	69	<0.001
Effect of mesomorphy on front-view male body shape	Between leg angle	0.57491	1	11.665	8	69	<0.001
	Between arm angle	0.91628	1	94.395	8	69	<0.001
	Height	0.06639	1	0.613	8	69	0.7637
	Population	0.07332	1	0.682	8	69	0.7054
	mesomorphy	0.60575	1	13.252	8	69	<0.001
Effect of endomorphy on front-view male body shape	Between leg angle	0.51728	1	9.243	8	69	<0.001
	Between arm angle	0.91539	1	93.319	8	69	<0.001
	Height	0.13142	1	1.305	8	69	0.25569
	Population	0.23812	1	2.696	8	69	0.01216
	endomorphy	0.56622	1	11.259	8	69	<0.001
Effect of WC on front-view male body shape	Between leg angle	0.53574	1	9.953	8	69	<0.001
	Between arm angle	0.9155	1	93.444	8	69	<0.001
	Height	0.29363	1	3.585	8	69	0.001563
	Population	0.12203	1	1.199	8	69	0.312743
	WC	0.72856	1	23.149	8	69	<0.001
Effect of WHR on front-view male body shape	Between leg angle	0.54239	1	10.223	8	69	<0.001
	Between arm angle	0.91438	1	92.111	8	69	<0.001
	Height	0.08522	1	0.804	8	69	0.601616
	Population	0.09501	1	0.905	8	69	0.517137
	WHR	0.33745	1	4.393	8	69	<0.001
Effect of mean BP on front-view male body shape	Between leg angle	0.54098	1	10.018	8	68	<0.001
	Between arm angle	0.91421	1	90.581	8	68	<0.001
	Height	0.08755	1	0.816	8	68	0.59145
	Population	0.08148	1	0.754	8	68	0.64388
	mean BP	0.20773	1	2.229	8	68	0.03563
Effect of glycaemia on front-view male body shape	Between leg angle	0.50813	1	7.49	8	58	<0.001
	Between arm angle	0.91289	1	75.977	8	58	<0.001
	Height	0.10936	1	0.89	8	58	0.5305
	Population	0.10869	1	0.884	8	58	0.5355
	glycaemia	0.13057	1	1.089	8	58	0.384
