# Supplementary material for: The relevance of the side-view in body image scales for public health: an example from two African populations
Source: BMC Public Health. 2015 Nov 24;15:1169. doi: 10.1186/s12889-015-2511-x (PMC4659201; doi:10.1186/s12889-015-2511-x)
Supplement: Additional file 2: Table S2. — Summary table of the models testing the relationship between bio-anthropometrics and front-views of women body shapes. See Table 1 in main text. (XLSX 11 kb) [file 12889_2015_2511_MOESM2_ESM.xlsx]

## Sheet: females front
Model	Covariate	Pillai value	df	Approximated F	Hypothesis df	Error df	P
Effect of BMI on front-view female body shape	Between leg angle	0.78154	1	29.515	8	66	<0.001
	Between arm angle	0.91778	1	92.088	8	66	<0.001
	Height	0.25319	1	2.797	8	66	0.009919
	Population	0.1038	1	0.956	8	66	0.478075
	BMI	0.94546	1	143.019	8	66	<0.001
Effect of fatness on front-view female body shape	Between leg angle	0.7851	1	30.14	8	66	<0.001
	Between arm angle	0.91103	1	84.482	8	66	<0.001
	Height	0.23715	1	2.565	8	66	0.01685
	Population	0.08995	1	0.815	8	66	0.59164
	fatness	0.7817	1	29.541	8	66	<0.001
Effect of corpulence on front-view female body shape	Between leg angle	0.78394	1	29.934	8	66	<0.001
	Between arm angle	0.91035	1	83.773	8	66	<0.001
	Height	0.26793	1	3.019	8	66	0.005966
	Population	0.09355	1	0.851	8	66	0.561526
	corpulence	0.91304	1	86.619	8	66	<0.001
Effect of ectomorphy on front-view female body shape	Between leg angle	0.78222	1	29.633	8	66	<0.001
	Between arm angle	0.91063	1	84.065	8	66	<0.001
	Height	0.1942	1	1.988	8	66	0.06154
	Population	0.1163	1	1.086	8	66	0.38415
	ectomorphy	0.73795	1	23.232	8	66	<0.001
Effect of mesomorphy on front-view female body shape	Between leg angle	0.78868	1	30.791	8	66	<0.001
	Between arm angle	0.91547	1	89.347	8	66	<0.001
	Height	0.17237	1	1.718	8	66	0.1105
	Population	0.11291	1	1.05	8	66	0.4086
	mesomorphy	0.80765	1	34.64	8	66	<0.001
Effect of endomorphy on front-view female body shape	Between leg angle	0.78422	1	29.984	8	66	<0.001
	Between arm angle	0.90986	1	83.27	8	66	<0.001
	Height	0.20648	1	2.147	8	66	0.0433
	Population	0.09162	1	0.832	8	66	0.5776
	endomorphy	0.77316	1	28.119	8	66	<0.001
Effect of WC on front-view female body shape	Between leg angle	0.78223	1	29.633	8	66	<0.001
	Between arm angle	0.91168	1	85.159	8	66	<0.001
	Height	0.28368	1	3.267	8	66	0.003389
	Population	0.09403	1	0.856	8	66	0.557489
	WC	0.87713	1	58.897	8	66	<0.001
Effect of WHR on front-view female body shape	Between leg angle	0.78507	1	30.134	8	66	<0.001
	Between arm angle	0.92687	1	104.557	8	66	<0.001
	Height	0.18904	1	1.923	8	66	0.071
	Population	0.09394	1	0.855	8	66	0.5583
	WHR	0.59546	1	12.143	8	66	<0.001
Effect of mean BP on front-view female body shape	Between leg angle	0.78512	1	30.143	8	66	<0.001
	Between arm angle	0.91721	1	91.397	8	66	<0.001
	Height	0.20907	1	2.181	8	66	0.0401312
	Population	0.089	1	0.806	8	66	0.599599
	mean BP	0.32368	1	3.948	8	66	<0.001
Effect of glycaemia on front-view female body shape	Between leg angle	0.74945	1	20.191	8	54	<0.001
	Between arm angle	0.90351	1	63.205	8	54	<0.001
	Height	0.10802	1	0.817	8	54	0.5906
	Population	0.11213	1	0.852	8	54	0.5616
	glycaemia	0.10496	1	0.792	8	54	0.6122
