# Supplementary material for: The relevance of the side-view in body image scales for public health: an example from two African populations
Source: BMC Public Health. 2015 Nov 24;15:1169. doi: 10.1186/s12889-015-2511-x (PMC4659201; doi:10.1186/s12889-015-2511-x)
Supplement: Additional file 3: Table S3. — Summary table of the models testing the relationship between bio-anthropometrics and side-views of men body shapes. See Table 1 in main text. (XLSX 6 kb) [file 12889_2015_2511_MOESM3_ESM.xlsx]

## Sheet: males side
Model	Covariate	Pillai value	df	Approximated F	Hypothesis df	Error df	P
Effect of BMI on side-view male body shape	Height	0.48565	1	8.38	8	71	<0.001
	Population	0.29678	1	3.745	8	71	0.001046
	BMI	0.89913	1	79.108	8	71	<0.001
Effect of fatness on side-view male body shape	Height	0.34006	1	4.5731	8	71	<0.001
	Population	0.31435	1	4.069	8	71	<0.001
	fatness	0.72701	1	23.635	8	71	<0.001
Effect of corpulence on side-view male body shape	Height	0.3635	1	5.068	8	71	<0.001
	Population	0.27805	1	3.418	8	71	0.002229
	corpulence	0.82313	1	41.302	8	71	<0.001
Effect of ectomorphy on side-view male body shape	Height	0.30429	1	3.882	8	71	<0.001
	Population	0.22902	1	2.636	8	71	0.0137219
	ectomorphy	0.80578	1	36.821	8	71	<0.001
Effect of mesomorphy on side-view male body shape	Height	0.30305	1	3.859	8	71	<0.001
	Population	0.24217	1	2.8361	8	71	0.008628
	BMI	0.71575	1	22.3476	8	71	<0.001
Effect of endomorphy on side-view male body shape	Height	0.32412	1	4.2561	8	71	<0.001
	Population	0.27009	1	3.284	8	71	0.0030438
	endomorphy	0.72765	1	23.7117	8	71	<0.001
Effect of WC on side-view male body shape	Height	0.58115	1	12.314	8	71	<0.001
	Population	0.27759	1	3.41	8	71	0.00227
	WC	0.90042	1	80.248	8	71	<0.001
Effect of WHR on side-view male body shape	Height	0.30254	1	3.8498	8	71	<0.001
	Population	0.21913	1	2.4905	8	71	0.0192245
	WHR	0.67332	1	18.2919	8	71	<0.001
Effect of mean BP on side-view male body shape	Height	0.31972	1	4.1123	8	70	<0.001
	Population	0.25592	1	3.0095	8	70	0.0058273
	mean BP	0.17499	1	1.856	8	70	0.0810733
Effect of glycaemia on side-view male body shape	Height	0.32578	1	3.624	8	60	0.0016936
	Population	0.36153	1	4.2469	8	60	<0.001
	glycaemia	0.24571	1	2.4432	8	60	0.0233118
