# Supplementary material for: The relevance of the side-view in body image scales for public health: an example from two African populations
Source: BMC Public Health. 2015 Nov 24;15:1169. doi: 10.1186/s12889-015-2511-x (PMC4659201; doi:10.1186/s12889-015-2511-x)
Supplement: Additional file 4: Table S4. — Summary table of the models testing the relationship between bio-anthropometrics and side-views of women body shapes. See Table 1 in main text. (XLSX 6 kb) [file 12889_2015_2511_MOESM4_ESM.xlsx]

## Sheet: females side
Model	Covariate	Pillai value	df	Approximated F	Hypothesis df	Error df	P
Effect of BMI on side-view female body shape	Height	0.39719	1	5.601	8	68	<0.001
	Population	0.16653	1	1.698	8	68	0.1147
	BMI	0.91364	1	89.931	8	68	<0.001
Effect of fatness on side-view female body shape	Height	0.44668	1	6.862	8	68	<0.001
	Population	0.14522	1	1.444	8	68	0.1945
	fatness	0.83143	1	41.925	8	68	<0.001
Effect of corpulence on side-view female body shape	Height	0.45831	1	7.192	8	68	<0.001
	Population	0.14337	1	1.423	8	68	0.2031
	corpulence	0.93917	1	131.233	8	68	<0.001
Effect of ectomorphy on side-view female body shape	Height	0.38849	1	5.4	8	68	<0.001
	Population	0.16485	1	1.678	8	68	0.1198
	ectomorphy	0.8793	1	61.92	8	68	<0.001
Effect of mesomorphy on side-view female body shape	Height	0.37567	1	5.1146	8	68	<0.001
	Population	0.1463	1	1.4567	8	68	0.1896
	BMI	0.75475	1	26.1587	8	68	<0.001
Effect of endomorphy on side-view female body shape	Height	0.39452	1	5.538	8	68	<0.001
	Population	0.15566	1	1.567	8	68	0.1512
	endomorphy	0.82111	1	39.015	8	68	<0.001
Effect of WC on side-view female body shape	Height	0.51763	1	9.121	8	68	<0.001
	Population	0.1839	1	1.915	8	68	0.07167
	WC	0.93071	1	114.172	8	68	<0.001
Effect of WHR on side-view female body shape	Height	0.39001	1	5.435	8	68	<0.001
	Population	0.14247	1	1.412	8	68	0.2074
	WHR	0.79897	1	33.783	8	68	<0.001
Effect of mean BP on side-view female body shape	Height	0.43155	1	6.4528	8	68	<0.001
	Population	0.14294	1	1.4176	8	68	0.205126
	mean BP	0.3362	1	4.3051	8	68	<0.001
Effect of glycaemia on side-view female body shape	Height	0.38621	1	4.4045	8	56	<0.001
	Population	0.17123	1	1.4462	8	56	0.198104
	glycaemia	0.04185	1	0.3057	8	56	0.960799
